# Supplementary material for: Exploring the Role of a Cytokinin-Activating Enzyme LONELY GUY in Unicellular Microalga Chlorella variabilis
Source: Front Plant Sci. 2021 Jan 29;11:611871. doi: 10.3389/fpls.2020.611871 (PMC7891180; doi:10.3389/fpls.2020.611871)
Supplement: Supplementary Table 1 — Accessions of LOG proteins from different seed and non-seed plants used for phylogenetic analysis. [file Table_1.XLSX]

## Sheet: Sheet1
Table S1 -Accessions of LOG proteins from different seed and non-seed plants used for phylogenetic analysis
Arabidopsis	Rice	Populus trichocarpa	Physcomitrella patens	Volvox carteri	Selaginella moellendorffii	Coccomyxa subellipsoidea	Chlorella variabilis	Chlamydomonas reinhardtii
At2g28305	AK071695	PtXP_006386178	PpXP_001777598	VcXP_002951831	SmXP_002961184	CsXP_005643853	CvXP_005843457	CrXP_001692417
At2g35990	LOC_Os01g51210	PtXP_002306920	PpXP_001762334
At2g37210	LOC_Os02g41770	PtXP_002314282	PpXP_001777597
At3g53450	LOC_Os03g01880	PtXP_006381447	PpXP_001754473
At4g35190	LOC_Os03g49050	PtXP_002308442	PpXP_001769708
At5g03270	LOC_Os03g64070	PtXP_002306969	PpXP_001767304
At5g06300	LOC_Os04g43840	PtXP_002305546	PpXP_001761321
At5g11950	LOC_Os05g46360		PpXP_001769707
At5g26140	LOC_Os05g51390		PpXP_001781548
	LOC_Os09g37540
	LOC_Os10g33900
