# Supplementary material for: Exploring the Role of a Cytokinin-Activating Enzyme LONELY GUY in Unicellular Microalga Chlorella variabilis
Source: Front Plant Sci. 2021 Jan 29;11:611871. doi: 10.3389/fpls.2020.611871 (PMC7891180; doi:10.3389/fpls.2020.611871)
Supplement: Supplementary Table 4 — Major downregulated pathways in LOG OX1 as determined by RNA-Seq, 1.5-fold change, adjusted p-value (q-values) ≤ 0.05. [file Table_4.xlsx]

## Sheet: Sheet1
Table S4-Major downregulated pathways in LOG OX, 1.5-fold, adjusted p-value (q-values) ≤0.05
Membrane trafficking
Gene_ID	Gene_ID	Name	CC Expression	CT Expression	FoldChange	log2FoldChange	P Value	Adjusted P Value	Regulation	Protein_name	Gene_Symbol	Organism_name	Pathway
gene4830	17354662	CHLNCDRAFT_134244	1839.51	824.632	0.448289	-1.1575	6.03172e-05	0.000800763	DOWN	Putative_katanin_like_protein	Esi_0021_0146	Ectocarpus_siliculosus (Brown_alga) (Conferva_siliculosa)	Endocytosis [04144]; Membrane_trafficking [04131]
gene2766	17356946	CHLNCDRAFT_21084	475.296	242.518	0.510246	-0.970735	0.000472255	0.00469571	DOWN	Uncharacterized_protein	Esi_0000_0630	Ectocarpus_siliculosus (Brown_alga) (Conferva_siliculosa)	Endocytosis [04144]; Membrane_trafficking [04131]
gene4283	17355523	CHLNCDRAFT_22879	1315.35	732.543	0.556918	-0.844464	0.00225677	0.0173217	DOWN	Uncharacterized_protein	Esi_0134_0072	Ectocarpus_siliculosus (Brown_alga) (Conferva_siliculosa)	Endocytosis [04144]; Membrane_trafficking [04131]
gene2755	17356971	CHLNCDRAFT_30464	1173.78	498.198	0.424438	-1.23637	5.82571e-06	0.000102322	DOWN	Uncharacterized_protein	Esi_0007_0176	Ectocarpus_siliculosus (Brown_alga) (Conferva_siliculosa)	Exosome [04147]; Endocytosis [04144]; Membrane_trafficking [04131]
gene1371	17358378	CHLNCDRAFT_48112	2257.13	1015.03	0.449699	-1.15297	0.000102647	0.00126989	DOWN	AP_complex_subunit_sigma	AP4S	Gephyrocapsa_oceanica	Membrane_trafficking [04131]
gene4249	17355395	CHLNCDRAFT_17179	1524.4	398.306	0.261288	-1.93629	8.89061e-12	4.88983e-10	DOWN	Uncharacterized_protein	YMTp03	Yamagishiella_unicocca	Membrane_trafficking [04131]
gene8836	17350777	CHLNCDRAFT_28123	2781	1553.69	0.558681	-0.839903	0.00619051	0.0386656	DOWN	Uncharacterized_protein	Esi_0129_0026	Ectocarpus_siliculosus (Brown_alga) (Conferva_siliculosa)	Membrane_trafficking [04131]
gene2692	17357007	CHLNCDRAFT_143133	3461.17	1672.47	0.48321	-1.04928	0.000992773	0.00872643	DOWN	Uncharacterized_protein	Esi_0251_0004	Ectocarpus_siliculosus (Brown_alga) (Conferva_siliculosa)	Membrane_trafficking [04131]
gene766	17358533	CHLNCDRAFT_19114	72.9909	24.3906	0.33416	-1.58139	0.00228084	0.0174516	DOWN	Dynein_light_chain_roadblock	DLC7a_Esi_0063_0056	Ectocarpus_siliculosus (Brown_alga) (Conferva_siliculosa)	Membrane_trafficking [04131]; Cytoskeleton_proteins [04812]
gene941	17358599	CHLNCDRAFT_33853	1071.81	377.45	0.352161	-1.50569	4.6648e-08	1.33627e-06	DOWN	RME1, RME-1/EHD_family_ATPase_with_a_C-terminal_EH_domain	RME1_Esi_0054_0063	Ectocarpus_siliculosus (Brown_alga) (Conferva_siliculosa)	Membrane_trafficking [04131]; Endocytosis [04144]; Exosome [04147]
gene511	17359436	CHLNCDRAFT_33654	2532.3	935.504	0.369429	-1.43663	1.97452e-06	3.87852e-05	DOWN	alpha-1,2-Mannosidase (EC_3.2.1.-)	MAN1A1_Esi_0168_0067	Ectocarpus_siliculosus (Brown_alga) (Conferva_siliculosa)	Membrane_trafficking [04131]; Protein_processing_in_endoplasmic_reticulum [04141]; N-Glycan_biosynthesis [00510]
gene1279	17358260	CHLNCDRAFT_34008	1326.47	473.863	0.357237	-1.48505	9.40625e-08	2.536e-06	DOWN	MPN/PAD-1_domain-containing_protein	Esi_0006_0030	Ectocarpus_siliculosus (Brown_alga) (Conferva_siliculosa)	Membrane_trafficking [04131]; Ubiquitin_system [04121]; Peptidases [01002]; Endocytosis [04144]
gene7159	17352412	CHLNCDRAFT_36647	2097.49	1017.18	0.48495	-1.04409	0.000399564	0.00407395	DOWN	Non-specific_serine/threonine_protein_kinase (EC_2.7.11.1)	S6K_Esi_0003_0265	Ectocarpus_siliculosus (Brown_alga) (Conferva_siliculosa)	Protein_kinases [01001]; Membrane_trafficking [04131]
gene7738	17351913	CHLNCDRAFT_10657	981.715	592.45	0.603484	-0.728612	0.0077933	0.0464298	DOWN	Uncharacterized_protein	Esi_0064_0017	Ectocarpus_siliculosus (Brown_alga) (Conferva_siliculosa)	Ubiquitin_mediated_proteolysis [04120]; Membrane_trafficking [04131]; Ubiquitin_system [04121]
Cytoskeleton proteins
Gene_ID	Gene_ID	Name	CC Expression	CT Expression	FoldChange	log2FoldChange	P Value	Adjusted P Value	Regulation	Protein_name	Gene_Symbol	Organism_name	Pathway
gene6425	17353089	CHLNCDRAFT_36318	727.442	410.563	0.564393	-0.825228	0.00209013	0.0161976	DOWN	Putative_AAA_family_ATP_ase	Esi_0243_0029	Ectocarpus_siliculosus (Brown_alga) (Conferva_siliculosa)	Cytoskeleton_proteins [04812]
gene9577	17350046	CHLNCDRAFT_28927	2838.39	1516.92	0.534428	-0.903932	0.00354533	0.0249991	DOWN	Kinesin (Subfamily)	Esi_0027_0071	Ectocarpus_siliculosus (Brown_alga) (Conferva_siliculosa)	Cytoskeleton_proteins [04812]
gene4411	17355266	CHLNCDRAFT_10674	71.1681	27.0499	0.380084	-1.39561	0.00593389	0.0374026	DOWN	Katanin_p60_ATPase-containing_subunit_A1 (Katanin_p60_subunit_A1) (EC_5.6.1.1) (p60_katanin)	KATNA1_Esi_0007_0029	Ectocarpus_siliculosus (Brown_alga) (Conferva_siliculosa)	Cytoskeleton_proteins [04812]
gene2152	17357735	CHLNCDRAFT_20468	196.096	70.2626	0.358308	-1.48073	7.86186e-05	0.0010076	DOWN	Dynein_heavy_chain	DYHC9_Esi_0160_0009	Ectocarpus_siliculosus (Brown_alga) (Conferva_siliculosa)	Cytoskeleton_proteins [04812]
gene4714	17355138	CHLNCDRAFT_52395	101.269	35.5092	0.350643	-1.51192	0.00127136	0.0106038	DOWN	Hypothetical_leucine_rich_repeat_protein	Esi_0244_0024	Ectocarpus_siliculosus (Brown_alga) (Conferva_siliculosa)	Cytoskeleton_proteins [04812]
gene766	17358533	CHLNCDRAFT_19114	72.9909	24.3906	0.33416	-1.58139	0.00228084	0.0174516	DOWN	Dynein_light_chain_roadblock	DLC7a_Esi_0063_0056	Ectocarpus_siliculosus (Brown_alga) (Conferva_siliculosa)	Membrane_trafficking [04131]; Cytoskeleton_proteins [04812]
Transporters
gene3461	17356340	CHLNCDRAFT_21860	42.5001	10.0513	0.236501	-2.08008	0.00101134	0.00882512	DOWN	Uncharacterized_protein	BKP44_14320	Formosa_algae	Transporters [02000]
gene5946	17353620	CHLNCDRAFT_36096	5395	2644.65	0.490203	-1.02855	0.00231849	0.0176967	DOWN	Ammonium_transporter	Amt1;4_Esi_0526_0006	Ectocarpus_siliculosus (Brown_alga) (Conferva_siliculosa)	Transporters [02000]
gene513	17359490	CHLNCDRAFT_56592	3715.53	1090.8	0.293579	-1.76818	3.40518e-08	1.01157e-06	DOWN	Ammonium_transporter	Esi_0047_0002	Ectocarpus_siliculosus (Brown_alga) (Conferva_siliculosa)	Transporters [02000]
gene2966	17356652	CHLNCDRAFT_143568	1333.25	481.001	0.360772	-1.47084	1.14855e-07	3.01221e-06	DOWN	Vacuolar-type_H-translocating_inorganic_pyrophosphatase	Esi_0008_0113	Ectocarpus_siliculosus (Brown_alga) (Conferva_siliculosa)	Transporters [02000]
gene7455	17352237	CHLNCDRAFT_58775	3131.87	1523.45	0.486435	-1.03968	0.000936975	0.0083814	DOWN	Uncharacterized_protein	Esi_0455_0017	Ectocarpus_siliculosus (Brown_alga) (Conferva_siliculosa)	Transporters [02000]; ABC_transporters [02010]
gene4355	17355438	CHLNCDRAFT_52158	1949.11	705.103	0.361756	-1.46691	4.94957e-07	1.13158e-05	DOWN	Multidrug_resistance-associated_protein	NA	Yamagishiella_unicocca	Transporters [02000]; ABC_transporters [02010]
Mitochondrial biogenesis
gene1519	17358376	CHLNCDRAFT_19567	2212.11	1264.23	0.571503	-0.807166	0.00669079	0.0410445	DOWN	ATP-dependent_RNA_and_DNA_helicase, putative	Esi_0113_0073	Ectocarpus_siliculosus (Brown_alga) (Conferva_siliculosa)	Mitochondrial_biogenesis [03029]
gene2045	17357677	CHLNCDRAFT_20689	2134.59	1078.76	0.50537	-0.984588	0.000846629	0.00773866	DOWN	Iron-sulfur_cluster_assembly_protein	Esi_0446_0015	Ectocarpus_siliculosus (Brown_alga) (Conferva_siliculosa)	Mitochondrial_biogenesis [03029]
gene4020	17355876	CHLNCDRAFT_48758	1076.91	636.109	0.59068	-0.75955	0.00529122	0.0342778	DOWN	Uncharacterized_protein	Esi_0263_0031	Ectocarpus_siliculosus (Brown_alga) (Conferva_siliculosa)	Mitochondrial_biogenesis [03029]
gene6997	17352733	CHLNCDRAFT_32275	1033.31	581.538	0.56279	-0.82933	0.0020738	0.0161165	DOWN	Lon_protease_homolog (EC_3.4.21.-)	Esi_0165_0052	Ectocarpus_siliculosus (Brown_alga) (Conferva_siliculosa)	Mitochondrial_biogenesis [03029]; Peptidases [01002]
gene6873	17352744	CHLNCDRAFT_25863	748.96	334.099	0.446084	-1.16461	1.93154e-05	0.000299857	DOWN	Uncharacterized_protein	Esi_0146_0023	Ectocarpus_siliculosus (Brown_alga) (Conferva_siliculosa)	Mitochondrial_biogenesis [03029]; Transfer_RNA_biogenesis [03016]
gene7200	17352427	CHLNCDRAFT_137436	4695.13	2502.97	0.533099	-0.907524	0.00637103	0.039562	DOWN	Heat_shock_protein_70	Hsp_Esi_0010_0066	Ectocarpus_siliculosus (Brown_alga) (Conferva_siliculosa)	RNA_degradation [03018]; Mitochondrial_biogenesis [03029]; Exosome [04147]; Messenger_RNA_biogenesis [03019]; Chaperones_and_folding_catalysts [03110]
Ubiquitin System
gene1279	17358260	CHLNCDRAFT_34008	1326.47	473.863	0.357237	-1.48505	9.40625e-08	2.536e-06	DOWN	MPN/PAD-1_domain-containing_protein	Esi_0006_0030	Ectocarpus_siliculosus (Brown_alga) (Conferva_siliculosa)	Membrane_trafficking [04131]; Ubiquitin_system [04121]; Peptidases [01002]; Endocytosis [04144]
gene7738	17351913	CHLNCDRAFT_10657	981.715	592.45	0.603484	-0.728612	0.0077933	0.0464298	DOWN	Uncharacterized_protein	Esi_0064_0017	Ectocarpus_siliculosus (Brown_alga) (Conferva_siliculosa)	Ubiquitin_mediated_proteolysis [04120]; Membrane_trafficking [04131]; Ubiquitin_system [04121]
gene2691	17357006	CHLNCDRAFT_10671	533.789	197.795	0.37055	-1.43226	3.50164e-07	8.16061e-06	DOWN	Uncharacterized_protein	Esi_0168_0072	Ectocarpus_siliculosus (Brown_alga) (Conferva_siliculosa)	Ubiquitin_mediated_proteolysis [04120]; Ubiquitin_system [04121]
gene2690	17356866	CHLNCDRAFT_21324	913.111	313.283	0.343094	-1.54332	1.69349e-08	5.26636e-07	DOWN	Uncharacterized_protein	Esi_0302_0017	Ectocarpus_siliculosus (Brown_alga) (Conferva_siliculosa)	Ubiquitin_mediated_proteolysis [04120]; Ubiquitin_system [04121]
gene2807	17356992	CHLNCDRAFT_12197	238.646	130.321	0.546087	-0.872797	0.00724015	0.0437729	DOWN	Uncharacterized_protein	Esi_0096_0018	Ectocarpus_siliculosus (Brown_alga) (Conferva_siliculosa)	Ubiquitin_mediated_proteolysis [04120]; Ubiquitin_system [04121]; Protein_processing_in_endoplasmic_reticulum [04141]
gene640	17358725	CHLNCDRAFT_137543	6382.33	2841.67	0.445239	-1.16735	0.00066437	0.00630627	DOWN	RBR-type_E3_ubiquitin_transferase (EC_2.3.2.31)	Esi_0100_0096	Ectocarpus_siliculosus (Brown_alga) (Conferva_siliculosa)	Ubiquitin_system [04121]
gene7545	17352145	CHLNCDRAFT_138627	2438.3	876.611	0.359518	-1.47586	8.95018e-07	1.93151e-05	DOWN	Uncharacterized_protein	Esi_0280_0033	Ectocarpus_siliculosus (Brown_alga) (Conferva_siliculosa)	Ubiquitin_system [04121]
