# Supplementary material for: Exploring the Role of a Cytokinin-Activating Enzyme LONELY GUY in Unicellular Microalga Chlorella variabilis
Source: Front Plant Sci. 2021 Jan 29;11:611871. doi: 10.3389/fpls.2020.611871 (PMC7891180; doi:10.3389/fpls.2020.611871)
Supplement: Supplementary Table 5 — Primers used in this study. [file Table_5.xlsx]

## Sheet: Sheet1
Table S5- Primers used in this study
Primer Name	Primer sequence
CDS Primers
CvarLOG1 cds F	CACCATGGCGGACTCACAGCCGGCCT
CvarLOG1 cds R	CCCCCGCTCGTGCACCCCCAGCT
pET28a cloning primers
LOG pET28 F	GTAGGATCCATGGCGGACTCACAGCCGGCC T
LOG pET28 R	AATAAGCTTCCCCCGCTCGTGCACCCCCAGCT
QPCR Primers
CvarLOG1 F	AGGCGATGATGTTTGAGGAG
CvarLOG1 R	TGAAGAAGCCGTTGATGTTG
Cvar 18s rRNA F	CCTGCGGCTTAATTTGACTC
Cvar 18s rRNA R	ATC AAC CTG ACA AGG CAA CC
Chlorophyll a/b F	ATCTCTGCTCCTCTTCATTGGC
Chlorophyll a/b R	TTGTTCAGCTCCTTGGTCTCC
DNA Helicase F	TGTGCATTGACGAGTTCGAC
DNA Helicase R	GCATTCAGTGAGCACATGATCC
DNA polymerase F	GGGGCACAAATTCAAAAGCG
DNA polymerase R	TCTGCACGAGCTTGGCATAG
DNA Topoisomerase F	AGTTTGTGCACAAGGAGCTG
DNA Topoisomerase R	GCTTGAAGCAGGCAAACATG
FBiP aldolase F	TGAGCAACTCCTGTCTGTTCTC
FBiP aldolase R	TGTTCAGCGCTTGTGTTGTG
G3PDH F	AGGCTGTGGATGGCAAGATAG
G3PDH R	TGGCTTCCGAATACGTGATG
PSI RC F	CGCTTTGACAACTACTCCAAGC
PSI RC R	GCAAAGTAGATGAAGCCGATGG
Plastocyanin F	ATCACCGTCAACTGAGCTTG
Plastocyanin R	ACCCATAACGTTAGCAAGCG
RuBP SS F	TGCACATTCGATGCTCCTTG
RuBP SS R	AAAGGGGCCTGAGTCAGTTAC
PGK F	CTGGATGGGTCTGGACATCG
PGK R	AAACTCAAACACGCCCATGG
RPIA F	GGCACCATTCTTTGCACAAC
RPIA R	TGACCGAAAGAGAGGGATGAAC
Colony PCR
Hyg Trans F	ATA TAC GCC CGG AGT CGT GGC GAT
Hyg Trans R	CAG CTT CGA TGT AGG AGG GCG TGG
